# Supplementary material for: The periodontal pathogen Porphyromonas gingivalis changes the gene expression in vascular smooth muscle cells involving the TGFbeta/Notch signalling pathway and increased cell proliferation
Source: BMC Genomics. 2013 Nov 9;14:770. doi: 10.1186/1471-2164-14-770 (PMC3827841; doi:10.1186/1471-2164-14-770)
Supplement: Additional file 1: Table S1 — List of differentially expressed genes in P. gingivalis treated samples. [file 1471-2164-14-770-S1.xlsx]

## Sheet: 11
ProbeName	GeneSymbol	ENTREZ	logFC	P.Value	adj.P.Val
A_23_P430658	HEYL	26508	4.88555	1.11695e-07	0.00316805
A_23_P17998	HES1	3280	5.13035	1.827e-07	0.00316805
A_24_P52697	H19	283120	3.48278	4.88791e-07	0.00316805
A_23_P215459	ELN	2006	4.1919	5.19843e-07	0.00316805
A_23_P360754	ADAMTS4	9507	3.33282	5.61021e-07	0.00316805
A_23_P305292	MIR143HG	728264	3.56302	6.60481e-07	0.00316805
A_23_P60079	ANGPT2	285	4.92102	7.32485e-07	0.00316805
A_23_P122924	INHBA	3624	3.23943	9.78587e-07	0.00316805
A_23_P24507	LOC643733	643733	4.33508	1.00223e-06	0.00316805
A_24_P380734	SDC2	6383	2.97305	1.27967e-06	0.00318262
A_23_P55749	COL5A3	50509	3.20601	1.32014e-06	0.00318262
A_23_P126836	TNFSF4	7292	3.03877	1.35687e-06	0.00318262
A_32_P98423	NREP	9315	2.51923	1.58481e-06	0.00318262
A_23_P19030	ARSI	340075	2.5468	1.62964e-06	0.00318262
A_32_P42895	NOTCH3	4854	2.64273	1.80766e-06	0.00318262
A_23_P259292	C1QTNF5	114902	2.75709	2.05672e-06	0.00318262
A_32_P234184	HES5	388585	4.55247	2.11928e-06	0.00318262
A_23_P149448	HES4	57801	2.5291	2.27596e-06	0.00318262
A_23_P164650	APOE	348	3.31011	2.3127e-06	0.00318262
A_32_P83845	HEY1	23462	4.4402	2.67104e-06	0.00318262
A_23_P91636	POM121L9P	29774	3.30353	2.73237e-06	0.00318262
A_24_P282266	LOC100287221	100287221	2.73506	2.80818e-06	0.00318262
A_24_P217572	EDNRA	1909	3.63272	3.21475e-06	0.00320141
A_23_P3911	PLXDC1	57125	3.86276	3.7996e-06	0.00320141
A_23_P381945	KRT7	3855	2.88127	4.02786e-06	0.00320141
A_24_P252497	TRIB1	10221	2.49068	4.13227e-06	0.00320141
A_24_P144784	HILS1	373861	2.15351	4.20742e-06	0.00320141
A_24_P297182	GGT5	2687	2.70219	4.95826e-06	0.00320141
A_23_P127525	ETS1	2113	2.11079	5.11817e-06	0.00320141
A_23_P121564	GUCY1B3	2983	5.19117	5.16451e-06	0.00320141
A_23_P67151	OLFM2	93145	2.28533	5.4824e-06	0.00320141
A_23_P109436	ADORA2A	135	2.23078	5.60605e-06	0.00320141
A_23_P125233	CNN1	1264	2.01667	5.61057e-06	0.00320141
A_23_P213424	ENC1	8507	2.42902	5.70685e-06	0.00320141
A_23_P74609	G0S2	50486	2.54248	5.85109e-06	0.00320141
A_23_P338981	CYGB	114757	2.33535	5.94755e-06	0.00320141
A_23_P6771	LMCD1	29995	2.43607	5.98415e-06	0.00320141
A_23_P347070	PAG1	55824	4.43479	6.34755e-06	0.00326073
A_23_P210763	JAG1	182	3.2982	6.34801e-06	0.00326073
A_23_P126167	KCNN3	3782	3.6269	6.49413e-06	0.00326081
A_23_P116902	ART4	420	2.06721	6.5862e-06	0.00326081
A_23_P80974	TDO2	6999	2.16871	7.26021e-06	0.00355171
A_23_P137689	OLFML2B	25903	2.39353	7.38068e-06	0.00356641
A_24_P941038	VSTM4	196740	2.83003	7.46384e-06	0.00356641
A_23_P389897	NGFR	4804	2.8641	7.75076e-06	0.00357867
A_32_P107372	GBP1	2633	2.09175	7.85583e-06	0.00358689
A_23_P68610	TPX2	22974	2.18196	8.63839e-06	0.00381696
A_32_P116556	ZNF469	84627	2.02229	9.29253e-06	0.00397769
A_23_P415401	KLF9	687	2.28316	9.57229e-06	0.00401041
A_23_P88404	TGFB3	7043	3.1577	1.03112e-05	0.0042048
A_23_P49759	CCL1	6346	2.92766	1.05021e-05	0.0042048
A_23_P373708	KRT18P55	284085	1.96103	1.11278e-05	0.00426979
A_23_P160940	ABCA4	24	1.71507	1.16135e-05	0.00426979
A_24_P360674	CDKN2B	1030	2.37113	1.22171e-05	0.00426979
A_24_P115762	CTSC	1075	2.02473	1.22857e-05	0.00426979
A_23_P76901	PLEKHG3	26030	2.5819	1.23119e-05	0.00426979
A_23_P10542	HTRA3	94031	2.44458	1.24365e-05	0.00426979
A_23_P113701	PDGFA	5154	2.10824	1.27072e-05	0.00426979
A_23_P121011	CSRNP1	64651	1.90501	1.29662e-05	0.00426979
A_23_P374082	ADAM19	8728	1.6817	1.3086e-05	0.00426979
A_23_P168368	C7orf69	80099	1.80536	1.35565e-05	0.00426979
A_23_P163440	MEX3B	84206	2.16506	1.41613e-05	0.00426979
A_23_P2920	SERPINA3	12	1.60098	1.46565e-05	0.00426979
A_23_P391586	TPM1	7168	1.93505	1.47688e-05	0.00426979
A_23_P162171	MCAM	4162	2.06022	1.50459e-05	0.00426979
A_23_P38106	SPHK1	8877	1.86931	1.50537e-05	0.00426979
A_23_P134744	RNF122	79845	2.69313	1.53055e-05	0.00426979
A_23_P168828	KLF10	7071	2.51516	1.5378e-05	0.00426979
A_23_P55477	ADORA2B	136	2.23937	1.80185e-05	0.00452008
A_23_P354694	WISP1	8840	2.19266	1.80321e-05	0.00452008
A_32_P68142	CRISPLD2	83716	2.13673	1.80394e-05	0.00452008
A_23_P143016	ARID5A	10865	2.25414	1.81787e-05	0.00452737
A_23_P36364	THY1	7070	1.80671	1.90888e-05	0.00466527
A_23_P76267	TMEM119	338773	2.28883	1.95933e-05	0.00466527
A_24_P90216	LGR4	55366	1.58961	1.98065e-05	0.00466527
A_23_P252306	ID1	3397	1.84046	1.98189e-05	0.00466527
A_23_P66635	CCL11	6356	2.10188	2.00418e-05	0.00467942
A_32_P190737	FNIP2	57600	1.51933	2.06412e-05	0.00471971
A_32_P32061	C2orf27A	29798	1.59589	2.11808e-05	0.00471971
A_23_P38519	ITGB3	3690	2.01816	2.12258e-05	0.00471971
A_24_P861099	LINC00340	401237	2.15796	2.12738e-05	0.00471971
A_23_P19176	C5orf46	389336	1.96411	2.24086e-05	0.00479603
A_23_P421401	PDGFRB	5159	1.91848	2.29395e-05	0.00483126
A_23_P69573	GUCY1A3	2982	5.19989	2.31071e-05	0.00483126
A_24_P48177	ST3GAL2	6483	1.64453	2.37756e-05	0.0049344
A_23_P147805	UPP1	7378	1.53433	2.43145e-05	0.00495094
A_24_P220485	OLFML2A	169611	3.4724	2.46987e-05	0.00495094
A_23_P72050	PTK2	5747	1.46514	2.66058e-05	0.00507365
A_23_P28772	DBNDD2	55861	1.58947	2.6669e-05	0.00507365
A_23_P365614	NOTCH4	4855	1.58934	2.70566e-05	0.00510018
A_23_P4283	XAF1	54739	1.7441	2.77238e-05	0.00517843
A_24_P59799	CCDC102B	79839	3.16875	2.89961e-05	0.00529973
A_23_P131255	SPATS2L	26010	1.51971	2.9351e-05	0.00533682
A_32_P113971	KIAA1755	85449	2.18962	3.05225e-05	0.00550114
A_23_P82169	SOX4	6659	1.41196	3.29942e-05	0.00576949
A_23_P150053	ACTA2	59	1.53339	3.35185e-05	0.00579503
A_24_P413126	PMEPA1	56937	1.86492	3.40568e-05	0.00583123
A_23_P330461	TMC4	147798	2.57976	3.45106e-05	0.00586427
A_32_P115162	ACTN1	87	1.44696	3.53298e-05	0.00586742
A_24_P658584	SASH1	23328	1.60461	3.5668e-05	0.00586742
A_23_P51711	CELA2B	51032	1.49188	3.60505e-05	0.00586742
A_23_P169039	SNAI2	6591	2.26748	3.63061e-05	0.00586742
A_23_P133694	SLC29A1	2030	1.5016	3.80228e-05	0.00594096
A_23_P306964	2013-09-11	55752	2.22616	3.95175e-05	0.00599223
A_23_P206022	ITGA11	22801	1.46399	4.01382e-05	0.00604198
A_23_P323563	PLEKHG2	64857	1.85987	4.03524e-05	0.00604198
A_24_P140608	HBEGF	1839	2.12154	4.14815e-05	0.00604198
A_23_P75529	PKNOX2	63876	1.68571	4.17009e-05	0.00604198
A_23_P213336	FGF1	2246	1.37638	4.20511e-05	0.00604198
A_23_P500501	FGFR3	2261	2.5124	4.39967e-05	0.00614724
A_32_P203836	GEN1	348654	1.58962	4.49709e-05	0.00614724
A_24_P156501	EBF1	1879	1.7401	4.5081e-05	0.00614724
A_23_P357207	MRAP2	112609	1.37979	4.52049e-05	0.00614724
A_23_P121795	SORBS2	8470	1.43031	4.55516e-05	0.00614724
A_24_P109214	APOC1	341	2.75184	4.63067e-05	0.00614724
A_24_P215765	ATP10A	57194	1.43844	4.68071e-05	0.00614724
A_23_P205031	COL4A2	1284	1.34583	4.6903e-05	0.00614724
A_23_P65240	COL4A1	1282	2.29309	4.8345e-05	0.00622884
A_23_P37685	TMEM204	79652	1.66265	4.91024e-05	0.00624696
A_23_P52336	UNC5B	219699	2.02153	4.93532e-05	0.00625208
A_23_P20443	LZTS1	11178	4.37247	5.01749e-05	0.00628609
A_23_P70843	BPGM	669	1.78859	5.09552e-05	0.00634516
A_23_P121533	SPON2	10417	2.18118	5.15545e-05	0.00636195
A_23_P360340	UACA	55075	1.3478	5.2488e-05	0.0063901
A_23_P121374	SEMA5B	54437	2.8886	5.31053e-05	0.00639957
A_23_P70060	PPAP2A	8611	1.57093	5.35417e-05	0.00641958
A_24_P388659	ARHGAP24	83478	1.54027	5.45532e-05	0.00641958
A_24_P787897	XYLT1	64131	1.49651	5.6252e-05	0.00643978
A_23_P88303	HSPA2	3306	1.34851	5.67092e-05	0.00645527
A_23_P433855	RGS4	5999	2.12142	5.81201e-05	0.00647243
A_23_P50974	HECW2	57520	1.31009	5.88481e-05	0.00650786
A_24_P255524	CALD1	800	2.00624	5.89133e-05	0.00650786
A_24_P191312	SLC1A4	6509	1.51005	5.90813e-05	0.00650892
A_23_P163306	CGNL1	84952	2.4964	6.02672e-05	0.00656912
A_23_P91512	CLDN14	23562	3.03161	6.07686e-05	0.00660625
A_32_P4199	RNF152	220441	3.71258	6.20013e-05	0.00668719
A_24_P129277	NOD1	10392	1.58835	6.2515e-05	0.00670738
A_23_P140427	EVL	51466	1.50887	6.45985e-05	0.00680653
A_24_P365807	EFNB1	1947	1.8881	6.59868e-05	0.00685952
A_23_P167479	IL17B	27190	3.02803	6.65136e-05	0.00685952
A_32_P361915	TBC1D2B	23102	1.58254	6.68031e-05	0.00685952
A_24_P268676	BHLHE40	8553	1.26328	6.69346e-05	0.00685952
A_23_P81392	WWC1	23286	1.90206	6.70586e-05	0.00685952
A_24_P208567	IL18R1	8809	1.17369	6.71265e-05	0.00685952
A_23_P104073	S100A3	6274	1.35767	6.72715e-05	0.00685952
A_23_P396765	PGM2L1	283209	1.70372	6.80663e-05	0.00687713
A_24_P926960	MEGF6	1953	1.65838	6.86523e-05	0.00690427
A_23_P154605	SULF2	55959	1.39786	6.93785e-05	0.00692725
A_23_P302005	STON1	11037	1.18455	7.12805e-05	0.00704118
A_23_P123943	TGFBR1	7046	1.36689	7.17384e-05	0.0070525
A_32_P126375	NHS	4810	1.23092	7.31689e-05	0.00709016
A_23_P98953	SLC15A4	121260	1.15332	7.42387e-05	0.00714448
A_23_P40415	ADAMTS5	11096	1.74054	7.57526e-05	0.00725618
A_24_P847956	LOC284561	284561	1.20212	7.70188e-05	0.00730931
A_23_P131846	SNAI1	6615	1.86265	7.83097e-05	0.00736921
A_23_P48936	SMAD3	4088	1.3045	7.83535e-05	0.00736921
A_24_P64401	LOC84856	84856	1.16831	7.84226e-05	0.00736921
A_23_P7313	SPP1	6696	1.20233	7.89053e-05	0.00736921
A_23_P158885	ZNF93	81931	1.19857	8.26863e-05	0.0074258
A_23_P24555	PHLDB1	23187	1.7553	8.30598e-05	0.0074258
A_23_P99320	KRT18	3875	1.77829	8.45532e-05	0.00747897
A_23_P37727	CX3CL1	6376	3.03933	8.46461e-05	0.00747897
A_23_P93641	AKR1B10	57016	1.44268	8.50598e-05	0.00747897
A_23_P218937	PCDHGC3	5098	1.56209	8.55677e-05	0.00748135
A_32_P187009	SERINC5	256987	1.67717	8.67265e-05	0.00750977
A_23_P334870	TMEM217	221468	1.46528	8.68065e-05	0.00750977
A_24_P79403	PF4	5196	1.54025	8.74817e-05	0.00752068
A_32_P214011	WNT5A	7474	1.36016	8.8196e-05	0.00756346
A_24_P363408	HEY2	23493	4.70516	8.8803e-05	0.00756799
A_23_P166147	FAM182B	728882	3.92051	8.89529e-05	0.00756799
A_23_P317620	ARL4C	10123	1.32808	9.36016e-05	0.00773322
A_23_P111860	RADIL	55698	1.37848	9.37015e-05	0.00773322
A_23_P39799	LOXL3	84695	1.25474	9.38255e-05	0.00773322
A_24_P184154	CNNM2	54805	1.3805	9.52082e-05	0.00774184
A_23_P53126	LMO2	4005	2.21794	9.53287e-05	0.00774184
A_23_P34915	ATF3	467	1.23609	9.60124e-05	0.00778193
A_23_P83098	ALDH1A1	216	1.64896	9.75945e-05	0.00784971
A_23_P354308	ABI3BP	25890	2.00338	9.81562e-05	0.00784971
A_23_P64617	FZD4	8322	1.33064	9.81859e-05	0.00784971
A_23_P158096	COL27A1	85301	1.88744	9.84141e-05	0.00785268
A_23_P29124	2013-09-05	5413	1.549	9.90931e-05	0.00786107
A_24_P79054	TGFB1	7040	1.32021	9.9818e-05	0.00788235
A_23_P75325	SGPL1	8879	1.15375	9.99368e-05	0.00788235
A_23_P256334	ITGA1	3672	1.66066	0.000102447	0.00797566
A_23_P356004	KCNIP3	30818	2.15186	0.000103332	0.00798136
A_32_P198731	NEURL1B	54492	3.17285	0.000103911	0.00798136
A_23_P114839	FHL3	2275	1.51998	0.000106513	0.00809941
A_23_P40847	CHST2	9435	1.91077	0.000106631	0.00809941
A_23_P350001	GUCY1A2	2977	2.20913	0.000112106	0.00833037
A_32_P135336	LOC388242	388242	1.27707	0.000112193	0.00833037
A_23_P216649	ABCA1	19	1.1755	0.000112498	0.00833037
A_23_P19663	CTGF	1490	1.4515	0.000116711	0.00841728
A_23_P164081	MYH10	4628	1.45584	0.000116756	0.00841728
A_24_P67988	FRMD8	83786	1.16054	0.000117304	0.00844202
A_23_P49539	BAHCC1	57597	1.15577	0.000118217	0.00849278
A_24_P275073	ADAMTS14	140766	2.07169	0.000119659	0.00854122
A_24_P364838	SLC9A3R2	9351	1.10251	0.000122273	0.00866306
A_32_P52785	DAAM2	23500	1.4919	0.000123015	0.00867026
A_24_P123190	PLD1	5337	1.16493	0.000123234	0.00867026
A_23_P206501	CLEC18B	497190	1.05635	0.000127391	0.00885211
A_23_P392575	KCNE4	23704	3.28493	0.000128799	0.00888041
A_23_P90634	CCNYL1	151195	1.57525	0.000130302	0.00894034
A_24_P369232	CCDC3	83643	1.60594	0.000132092	0.00898682
A_23_P210482	ADA	100	1.8678	0.000133	0.00903364
A_23_P394395	JPH2	57158	1.69701	0.00013478	0.00906467
A_24_P402080	MBP	4155	1.2315	0.000136052	0.00909646
A_24_P389916	LRRC32	2615	1.50812	0.000139996	0.00918775
A_23_P123848	DAB2IP	153090	1.31434	0.000141752	0.00918775
A_24_P201064	PPP1R3B	79660	1.29651	0.000143573	0.00923295
A_24_P227927	IL21R	50615	2.55492	0.000149015	0.00950852
A_23_P33277	BMP1	649	1.16658	0.000149615	0.00951155
A_23_P435636	DAND5	199699	2.50795	0.000150071	0.0095168
A_23_P210358	LIMS1	3987	1.36686	0.000150327	0.00951833
A_24_P125469	LIPG	9388	2.78822	0.000152127	0.00960267
A_23_P42257	IER3	8870	1.33101	0.000152953	0.00961838
A_23_P165778	MLPH	79083	1.44043	0.000153549	0.00963329
A_23_P51126	IL1RL1	9173	2.40062	0.000159642	0.00985414
A_24_P6903	ACTBL2	345651	1.00759	0.000160034	0.00985946
A_32_P155776	POTEKP	440915	1.00769	0.000160278	0.00985976
A_24_P652510	FAM59A	64762	1.15543	0.000163865	0.00994745
A_23_P209962	SMC6	79677	1.13906	0.000167734	0.0100918
A_23_P209167	FSTL3	10272	1.24359	0.000169668	0.010134
A_23_P206280	GPR56	9289	1.70277	0.000170529	0.0101559
A_24_P295633	PRR5L	79899	1.9672	0.000174566	0.0102747
A_23_P4821	JUNB	3726	1.27266	0.000174775	0.0102747
A_23_P11787	WNT4	54361	1.41583	0.000175132	0.010281
A_23_P134663	BAALC	79870	3.78099	0.000177227	0.0103364
A_23_P137016	SAT1	6303	1.39687	0.000177334	0.0103364
A_23_P66473	PITPNC1	26207	1.24983	0.00017786	0.0103395
A_24_P136453	TNS1	7145	1.12919	0.000182022	0.0104464
A_23_P500956	B3GNT2	10678	1.31087	0.000182507	0.0104464
A_23_P80382	PRR5	55615	1.18113	0.000182976	0.0104464
A_32_P99171	CHST11	50515	1.25762	0.000183358	0.0104464
A_23_P379649	BMF	90427	1.49368	0.00018476	0.0104845
A_23_P314101	SUSD2	56241	1.56292	0.000185486	0.0104845
A_24_P687305	POM121L8P	29797	2.60086	0.000185488	0.0104845
A_24_P353300	LIMK2	3985	1.38137	0.000188797	0.01049
A_24_P59430	FAM55B	120406	1.8866	0.000189014	0.01049
A_23_P202219	CALHM2	51063	1.28074	0.000190132	0.0105298
A_23_P91114	PREB	10113	1.16723	0.000190886	0.0105329
A_23_P37484	CHSY1	22856	1.07776	0.000190957	0.0105329
A_24_P294842	ATXN1	6310	1.23683	0.000191914	0.0105492
A_23_P15876	ALPK2	115701	1.0397	0.000192023	0.0105492
A_23_P329870	RHBDF2	79651	1.18298	0.000194227	0.0106277
A_23_P110686	STC2	8614	1.15385	0.00019537	0.0106527
A_32_P208403	GNG2	54331	1.9093	0.000196512	0.0106527
A_23_P114883	FMOD	2331	1.11532	0.000197536	0.0106527
A_24_P11384	ERRFI1	54206	1.31565	0.000199721	0.0107326
A_23_P350704	PRKAB2	5565	1.13765	0.000199886	0.0107326
A_23_P35617	PLCE1	51196	2.74905	0.00020298	0.0107508
A_23_P82550	STK17A	9263	1.10172	0.00020486	0.0107801
A_23_P414913	GLIPR2	152007	1.04807	0.000204883	0.0107801
A_23_P80008	MYLK2	85366	1.43658	0.000207302	0.0108243
A_23_P421054	C6orf165	154313	2.37975	0.000207418	0.0108243
A_23_P29282	NPTXR	23467	2.61127	0.000207567	0.0108243
A_23_P33027	MLXIP	22877	1.21271	0.000208033	0.0108349
A_23_P207003	2013-09-04	5414	2.01837	0.000211335	0.0109192
A_23_P15348	MPRIP	23164	1.10394	0.000215072	0.01101
A_23_P166779	LINC00312	29931	2.67675	0.000215201	0.01101
A_24_P239606	GADD45B	4616	1.60642	0.000219023	0.0110841
A_23_P76015	ARHGEF17	9828	1.20706	0.000221328	0.0111518
A_23_P9677	SEMA4C	54910	1.13858	0.000221446	0.0111518
A_23_P6818	SEMA3G	56920	1.82047	0.00022254	0.0111932
A_23_P88880	ZNF423	23090	2.42493	0.000222933	0.0111992
A_23_P98686	ATHL1	80162	1.09561	0.000228815	0.0113361
A_23_P165624	TNFAIP6	7130	1.1801	0.000231395	0.0113361
A_23_P144096	CISH	1154	1.44207	0.000231451	0.0113361
A_23_P60387	NOTCH1	4851	3.41022	0.000240884	0.0115774
A_23_P419107	TCP11L2	255394	1.03571	0.000244859	0.0116948
A_24_P942945	GPR126	57211	1.06582	0.000245319	0.0116948
A_23_P151820	RIN3	79890	1.05955	0.000254842	0.0120094
A_23_P138796	AMOTL1	154810	1.03233	0.000261581	0.012215
A_23_P59877	FABP5	2171	1.29326	0.000264339	0.0123018
A_32_P19716	ZNF697	90874	1.27157	0.000265723	0.0123522
A_23_P97402	CAMK1G	57172	1.92641	0.000272227	0.0124682
A_23_P150325	TMEM133	83935	1.06499	0.000272913	0.0124682
A_23_P135990	SLCO2A1	6578	1.76325	0.000274023	0.012481
A_23_P138352	WNT2B	7482	1.08504	0.0002795	0.0125998
A_23_P100386	IL34	146433	1.33411	0.000280274	0.0126059
A_23_P111593	CYTH3	9265	1.60274	0.000284509	0.0127218
A_23_P379200	FMNL3	91010	1.75872	0.000286554	0.0127581
A_23_P39955	ACTG2	72	1.46387	0.000287335	0.0127651
A_23_P108314	ADAMTS10	81794	1.72376	0.000287342	0.0127651
A_23_P211212	COL18A1	80781	1.05527	0.000289767	0.0128057
A_32_P186450	SEPT7P2	641977	1.0094	0.000297865	0.0130215
A_24_P102880	NAV1	89796	1.32888	0.000299745	0.0130713
A_23_P415984	NPAS2	4862	1.03181	0.000300074	0.0130713
A_23_P356526	TRIM5	85363	1.52921	0.000307109	0.0132764
A_23_P66432	TTYH2	94015	2.96404	0.000307819	0.0132764
A_23_P384635	DZIP1L	199221	1.1762	0.000308081	0.0132764
A_23_P156327	TGFBI	7045	1.14916	0.00031206	0.0132994
A_23_P407203	ZEB2	9839	1.37108	0.000315192	0.0133899
A_24_P303524	MICALL2	79778	1.13661	0.000323037	0.0135854
A_23_P431388	SPOCD1	90853	1.10652	0.000323459	0.0135854
A_23_P214066	ARHGAP26	23092	1.16342	0.000325285	0.0135854
A_23_P167030	PTH1R	5745	2.5195	0.000328227	0.0136103
A_32_P141184	TUFT1	7286	1.42709	0.000338686	0.0138475
A_23_P103371	ADC	113451	1.60873	0.000344014	0.0139486
A_24_P376391	PLXND1	23129	1.32993	0.00034551	0.0139882
A_23_P115261	AGT	183	1.52476	0.000352859	0.014174
A_23_P58117	SHROOM3	57619	2.07533	0.000354463	0.0142107
A_23_P86470	CH25H	9023	1.04243	0.000364753	0.014468
A_23_P17316	NKAIN4	128414	2.10985	0.000368912	0.0145626
A_23_P10206	HAS2	3037	1.53362	0.000372572	0.0146789
A_23_P137381	ID3	3399	1.29637	0.000375655	0.014772
A_23_P57497	MYH9	4627	1.24157	0.000392682	0.0151801
A_32_P157208	LOC572558	572558	2.31293	0.000394626	0.0152124
A_24_P269779	CHST3	9469	1.01984	0.000397129	0.0152802
A_24_P153803	RHOJ	57381	1.02612	0.000403167	0.0154115
A_24_P125871	RIPK4	54101	3.86	0.000405249	0.0154336
A_23_P215479	CLIP2	7461	1.18503	0.000416355	0.0157254
A_23_P112554	COL15A1	1306	1.01164	0.000425788	0.0159935
A_23_P368886	CHSY3	337876	1.731	0.000434109	0.0162024
A_23_P28334	IL18RAP	8807	1.34508	0.000438058	0.0162612
A_23_P35456	SH3PXD2A	9644	1.05171	0.000449241	0.0164975
A_24_P807031	ATP6AP1L	92270	1.38963	0.000451479	0.0165648
A_23_P434352	CAST	831	1.0362	0.000460188	0.0167498
A_23_P29769	WWTR1	25937	1.05678	0.000471488	0.0169865
A_23_P201731	TRAF5	7188	1.21649	0.000481345	0.017185
A_23_P355075	CENPN	55839	1.01301	0.000481817	0.0171869
A_23_P87560	BTG1	694	1.02748	0.000486554	0.0172958
A_24_P58381	CHD7	55636	1.73424	0.000492021	0.0173851
A_23_P60837	PDE3A	5139	1.38621	0.00051224	0.017845
A_24_P602871	SAMD5	389432	1.09493	0.00051743	0.0179432
A_23_P128008	CCDC81	60494	1.3969	0.000527626	0.018131
A_23_P399001	CXXC5	51523	1.30833	0.000528262	0.018131
A_23_P111888	CTHRC1	115908	1.19322	0.00053058	0.0181693
A_23_P373598	MAFK	7975	1.09321	0.000531492	0.0181694
A_23_P5131	ISYNA1	51477	1.18857	0.00053769	0.0182382
A_23_P23221	GADD45A	1647	1.10419	0.000538011	0.0182382
A_23_P113212	TMEM45A	55076	1.17558	0.000544742	0.0183122
A_23_P164451	TBX2	6909	1.55677	0.000547407	0.018348
A_23_P59375	ID4	3400	1.90474	0.000578425	0.0188591
A_23_P159952	BEX1	55859	1.04795	0.000581028	0.0188744
A_23_P26854	ARHGAP44	9912	1.40378	0.000582098	0.0188806
A_24_P218905	TSPAN9	10867	1.04562	0.000593164	0.0191175
A_23_P138881	ACTN3	89	1.13239	0.000598522	0.0191999
A_23_P76136	TSPAN11	441631	1.77185	0.000605669	0.0192603
A_23_P43276	GPR124	25960	1.07267	0.000638524	0.0199081
A_24_P256722	CNGA1	1259	2.22564	0.000648799	0.0201216
A_24_P299318	FAM101B	359845	1.11166	0.000659958	0.0202592
A_23_P37514	C15orf39	56905	1.55337	0.000674503	0.0204894
A_23_P136041	PRKG1	5592	1.38891	0.000685213	0.0206888
A_24_P55437	TES	26136	1.20628	0.000696736	0.0209241
A_23_P110403	PDLIM3	27295	1.52474	0.000699335	0.0209459
A_24_P174793	PCSK1	5122	1.86931	0.000709525	0.0211126
A_23_P304524	DCLK2	166614	1.08036	0.000710337	0.0211215
A_23_P138885	FIBIN	387758	1.0283	0.000718597	0.0212441
A_23_P118392	RASD1	51655	1.67565	0.000726909	0.0214508
A_23_P103672	NES	10763	1.39552	0.000733774	0.0215996
A_23_P101905	APC2	10297	1.12103	0.000738616	0.0216775
A_23_P25994	LGMN	5641	1.00143	0.000747008	0.0218147
A_23_P86012	LAMB3	3914	1.31015	0.000747771	0.0218147
A_23_P13382	LSP1	4046	3.2927	0.000766756	0.0221278
A_23_P44836	NT5DC2	64943	1.06748	0.000766812	0.0221278
A_32_P148538	LPPR4	9890	1.07169	0.000772621	0.0221868
A_23_P129856	HIC1	3090	1.02156	0.000794859	0.0224655
A_24_P142095	AKAP13	11214	1.17749	0.000795096	0.0224655
A_32_P101110	LOC100507254	100507254	1.13356	0.000795404	0.0224655
A_32_P156322	COL6A3	1293	1.64344	0.000795971	0.0224655
A_23_P47148	NOX4	50507	2.35616	0.000800399	0.0225588
A_23_P254512	EFNA1	1942	1.9186	0.000804965	0.0226255
A_23_P132226	TPST2	8459	1.16204	0.000845324	0.0231838
A_23_P200741	DPT	1805	1.1935	0.000849853	0.023282
A_23_P54556	MKL2	57496	1.15865	0.000856319	0.0233502
A_23_P46238	CELA2A	63036	1.02506	0.000860538	0.0234031
A_23_P308519	SLC9A3R1	9368	1.18285	0.00086335	0.0234485
A_24_P151834	ANKFY1	51479	1.42115	0.00086417	0.0234542
A_23_P327451	NPR3	4883	1.12006	0.000885912	0.023794
A_23_P27315	EMILIN2	84034	1.57112	0.000888013	0.0238069
A_23_P15450	TMEM100	55273	1.11636	0.000892864	0.0238715
A_23_P58788	CDX1	1044	3.21306	0.000903829	0.0240551
A_23_P26824	LIMD2	80774	1.28666	0.000912778	0.0242618
A_23_P147647	SGCD	6444	1.20496	0.000918163	0.0243892
A_23_P153562	C5AR1	728	1.39486	0.00096653	0.0250426
A_24_P29686	ZMIZ2	83637	1.01992	0.000976419	0.0251671
A_32_P194848	TAGLN2	8407	1.05982	0.000978071	0.0251671
A_23_P363255	CCDC68	80323	1.38915	0.000988853	0.0252391
A_24_P235870	RNF121	55298	1.027	0.000991236	0.0252769
A_24_P13024	SLC16A12	387700	3.34197	0.00101054	0.0255338
A_23_P378416	GPM6B	2824	1.48747	0.00103067	0.0258364
A_32_P109029	GPRC5C	55890	1.36959	0.0010332	0.0258472
A_32_P157945	DSP	1832	1.00937	0.00103942	0.0259073
A_24_P349039	ARHGAP31	57514	1.01127	0.00104092	0.0259239
A_23_P110791	CSF1R	1436	1.09363	0.00106496	0.0262865
A_23_P103601	MAN1C1	57134	1.6522	0.00117075	0.0277153
A_32_P86763	TGM2	7052	1.04051	0.00121104	0.0282756
A_24_P810290	PPAPDC1A	196051	1.35164	0.00127555	0.0292429
A_23_P34126	BGN	633	1.22855	0.00129335	0.0294937
A_24_P941167	APOL6	80830	1.03745	0.00130428	0.0296771
A_24_P231483	MAP2	4133	1.18879	0.00131315	0.0297307
A_23_P113351	SPARCL1	8404	3.021	0.00132458	0.0298417
A_23_P107744	S1PR5	53637	4.39597	0.00140008	0.030849
A_24_P37319	ACSL3	2181	1.12085	0.00140224	0.0308636
A_23_P205370	ASB2	51676	1.13337	0.00140987	0.0309486
A_24_P372862	ETV6	2120	1.02169	0.00150664	0.0320291
A_23_P200067	EPHB2	2048	1.24002	0.00151057	0.032063
A_23_P94338	ENPP2	5168	1.06775	0.00153459	0.0322188
A_23_P4096	CA4	762	2.23801	0.00157648	0.0328343
A_24_P458479	FAM27E1	100287333	1.28331	0.00158305	0.0329378
A_24_P270747	ZFP1	162239	1.03306	0.00161701	0.0333741
A_23_P8281	IFNGR1	3459	1.10349	0.00169432	0.0342884
A_23_P106922	CHST6	4166	2.19223	0.00171665	0.0345444
A_23_P65779	STRA6	64220	1.44426	0.00172403	0.0345713
A_24_P915376	TNNT3	7140	1.62354	0.00185082	0.0360796
A_23_P94319	KBTBD11	9920	1.31114	0.00186882	0.0362334
A_23_P156087	GHR	2690	1.44341	0.00187325	0.0362345
A_23_P207774	KSR1	8844	1.1546	0.00191003	0.036664
A_32_P156237	RPSA	3921	2.1597	0.00191806	0.0367157
A_23_P32404	ISG20	3669	1.5325	0.00192306	0.0367309
A_23_P216361	COL14A1	7373	1.12747	0.0019655	0.0371861
A_24_P827037	LRRC15	131578	1.05113	0.00199302	0.0374825
A_24_P162319	SCML1	6322	1.26325	0.00200557	0.0376323
A_23_P161424	PLXDC2	84898	1.04964	0.00202869	0.0378652
A_24_P37264	RNF144A	9781	1.48643	0.00215172	0.0393685
A_23_P251705	ARHGEF9	23229	1.01624	0.00216496	0.0395317
A_23_P79488	STON1-GTF2A1L	286749	1.12215	0.00217096	0.0395317
A_23_P12199	FAM46B	115572	1.03046	0.00221544	0.0398945
A_23_P302568	SLC30A3	7781	1.06394	0.00224184	0.0400888
A_23_P137366	C1QB	713	1.12703	0.0023346	0.0408934
A_23_P217428	ARHGAP6	395	1.19154	0.0023381	0.0409198
A_24_P463973	MEG3	55384	1.24507	0.00234562	0.0409815
A_23_P3368	FURIN	5045	1.00522	0.0023587	0.0411398
A_23_P45011	PPP1R14C	81706	1.40329	0.00240438	0.0416026
A_24_P560519	PPARGC1B	133522	2.31425	0.00246659	0.0422332
A_23_P502783	BVES	11149	1.28116	0.00248334	0.0423788
A_24_P192933	UBASH3B	84959	1.33735	0.00256038	0.0431558
A_24_P88696	SCG2	7857	1.03121	0.00260093	0.0435399
A_23_P127186	TACC2	10579	1.00017	0.00260722	0.0435468
A_23_P150609	IGF2	3481	1.20565	0.00276711	0.0451927
A_24_P162485	ANK1	286	1.25984	0.0027908	0.0454147
A_23_P411353	ZCCHC5	203430	1.32064	0.00285617	0.0459909
A_23_P207354	HIGD1B	51751	2.203	0.00293691	0.0468503
A_23_P210361	SLC17A9	63910	1.05388	0.0029873	0.0473053
A_23_P42397	PRSS35	167681	1.71959	0.00311342	0.0483704
A_23_P60166	DEPTOR	64798	1.07382	0.00319084	0.0490172
A_23_P58835	F2RL1	2150	2.4962	0.00325221	0.0496575
A_23_P120822	UPB1	51733	1.01336	0.00327202	0.0498739
A_32_P23272	CLDN11	5010	-3.3183	3.86627e-07	0.00316805
A_24_P759477	ITGB8	3696	-4.98184	8.7003e-07	0.00316805
A_24_P137522	USP53	54532	-3.09921	9.06561e-07	0.00316805
A_23_P121064	PTX3	5806	-3.03233	1.92221e-06	0.00318262
A_32_P11372	KGFLP1	387628	-3.04846	2.40194e-06	0.00318262
A_23_P127948	ADM	133	-3.73446	2.55864e-06	0.00318262
A_32_P108254	FAM20A	54757	-2.43647	2.58642e-06	0.00318262
A_24_P192485	TNFRSF11B	4982	-4.06048	2.67424e-06	0.00318262
A_23_P121716	ANXA3	306	-2.54798	2.84522e-06	0.00318262
A_23_P317591	SEMA3A	10371	-2.44827	3.12128e-06	0.00320141
A_23_P91390	THBD	7056	-2.24033	3.17177e-06	0.00320141
A_23_P82868	PLAT	5327	-2.72289	3.57316e-06	0.00320141
A_24_P244706	SSTR1	6751	-3.46542	3.77901e-06	0.00320141
A_23_P76450	PHLDA1	22822	-2.45256	3.8172e-06	0.00320141
A_23_P41424	SLC39A8	64116	-2.98997	4.04611e-06	0.00320141
A_23_P106906	PPL	5493	-2.49558	4.2872e-06	0.00320141
A_23_P14612	FGF7	2252	-3.20562	4.70152e-06	0.00320141
A_24_P926507	SLC14A1	6563	-5.55338	4.79551e-06	0.00320141
A_23_P31073	MYB	4602	-2.39445	5.38443e-06	0.00320141
A_23_P66719	DHRS13	147015	-2.29584	5.72312e-06	0.00320141
A_24_P171268	RASSF5	83593	-2.52244	5.78237e-06	0.00320141
A_23_P9232	GCNT1	2650	-2.13101	5.81542e-06	0.00320141
A_23_P72668	SDPR	8436	-2.8564	6.54302e-06	0.00326081
A_23_P82929	NOV	4856	-2.05564	7.65505e-06	0.00357465
A_23_P255331	C4orf49	84709	-2.15654	8.51661e-06	0.00381655
A_23_P128744	BDKRB1	623	-2.78013	9.04984e-06	0.00391458
A_23_P428260	STEAP2	261729	-2.18492	9.65942e-06	0.00401041
A_23_P425332	PPP4R4	57718	-2.40522	9.66176e-06	0.00401041
A_23_P144476	SPRY1	10252	-1.87534	1.0674e-05	0.0042048
A_23_P310094	SYNPO2	171024	-2.19525	1.0744e-05	0.0042048
A_32_P35847	GPRC5B	51704	-2.43465	1.12574e-05	0.00426979
A_23_P16953	HTR2B	3357	-2.23226	1.17151e-05	0.00426979
A_23_P259094	ZSCAN16	80345	-2.18694	1.22147e-05	0.00426979
A_23_P55544	CCBE1	147372	-2.2316	1.29436e-05	0.00426979
A_24_P270424	DPF3	8110	-1.86412	1.322e-05	0.00426979
A_32_P871061	LOC643650	643650	-2.06934	1.39157e-05	0.00426979
A_23_P256473	SEMA3C	10512	-2.23194	1.39623e-05	0.00426979
A_23_P304897	BDKRB2	624	-2.44221	1.41289e-05	0.00426979
A_23_P250173	CNTN3	5067	-1.72059	1.41443e-05	0.00426979
A_23_P384044	CNIH3	149111	-2.71803	1.44484e-05	0.00426979
A_23_P325690	ANKRD35	148741	-2.05179	1.44516e-05	0.00426979
A_23_P66798	KRT19	3880	-1.72283	1.51315e-05	0.00426979
A_23_P359245	MET	4233	-2.15272	1.6439e-05	0.00442514
A_24_P354715	NT5E	4907	-1.84907	1.64602e-05	0.00442514
A_23_P374315	LACC1	144811	-2.01061	1.65836e-05	0.00442514
A_24_P302172	PTGFR	5737	-2.26858	1.72706e-05	0.00452008
A_23_P143331	BMP2	650	-2.28329	1.87974e-05	0.00465326
A_23_P369899	TMEM158	25907	-2.71993	1.96005e-05	0.00466527
A_23_P27306	COLEC12	81035	-2.01973	1.96885e-05	0.00466527
A_32_P29118	SEMA3D	223117	-1.5918	2.02548e-05	0.00470243
A_23_P95029	SNTB1	6641	-1.8186	2.09992e-05	0.00471971
A_23_P154037	AOX1	316	-2.27426	2.23228e-05	0.00479603
A_23_P58328	ANXA10	11199	-1.72203	2.26591e-05	0.00479964
A_23_P6909	CCRL1	51554	-2.05544	2.31611e-05	0.00483126
A_23_P342138	ADAMTSL1	92949	-1.71218	2.42707e-05	0.00495094
A_23_P69908	GLRX	2745	-1.73016	2.4524e-05	0.00495094
A_32_P58513	LINC00238	440184	-2.37652	2.45672e-05	0.00495094
A_23_P118615	ABCA8	10351	-1.49657	2.4972e-05	0.00497288
A_23_P84118	CDH18	1016	-1.5013	2.52632e-05	0.00497288
A_23_P371495	TMTC1	83857	-2.06164	2.5305e-05	0.00497288
A_23_P86100	KLHDC9	126823	-1.60792	2.54092e-05	0.00497288
A_23_P300033	PDGFRA	5156	-1.41412	2.55342e-05	0.00497288
A_23_P415021	METTL7A	25840	-2.34323	2.61322e-05	0.00506533
A_23_P109143	PRNP	5621	-1.5804	2.62741e-05	0.00506893
A_23_P117059	SLC16A7	9194	-1.49951	2.66672e-05	0.00507365
A_32_P161855	KIAA1199	57214	-2.91455	2.73528e-05	0.00513247
A_32_P25050	RDH10	157506	-1.49068	3.04566e-05	0.00550114
A_23_P218774	RAC2	5880	-1.36359	3.12249e-05	0.00558852
A_32_P46214	SLC9A9	285195	-1.59797	3.14734e-05	0.00559116
A_23_P31765	PKIA	5569	-1.44388	3.21743e-05	0.00567442
A_23_P310274	PRSS2	5645	-1.70344	3.34293e-05	0.00579503
A_23_P257924	ETS2	2114	-1.36516	3.35633e-05	0.00579503
A_23_P321511	2013-03-03	115123	-2.06629	3.46074e-05	0.00586427
A_23_P202978	CASP1	834	-1.69322	3.46779e-05	0.00586427
A_24_P153511	OSBPL8	114882	-1.49882	3.55967e-05	0.00586742
A_23_P49459	LOC81691	81691	-1.40066	3.56838e-05	0.00586742
A_23_P302672	DDIT4L	115265	-2.49081	3.57058e-05	0.00586742
A_23_P8981	STAR	6770	-2.19369	3.59866e-05	0.00586742
A_23_P83579	ARNT2	9915	-1.62988	3.61314e-05	0.00586742
A_23_P216023	ANGPT1	284	-1.6471	3.62258e-05	0.00586742
A_24_P406334	STEAP1	26872	-1.9642	3.66905e-05	0.00586742
A_23_P116414	PLA2G16	11145	-1.92704	3.73541e-05	0.00591152
A_23_P162211	MANSC1	54682	-1.39884	3.84559e-05	0.00594507
A_23_P93524	SAMD3	154075	-1.96808	3.84832e-05	0.00594507
A_23_P125383	TMEFF2	23671	-1.79895	3.93973e-05	0.00599223
A_23_P161647	PC	5091	-1.73929	4.04878e-05	0.00604198
A_23_P21618	PDZRN3	23024	-1.42412	4.10937e-05	0.00604198
A_24_P344961	AMOT	154796	-1.83733	4.14896e-05	0.00604198
A_23_P431268	PLEKHA6	22874	-2.72275	4.1574e-05	0.00604198
A_23_P253451	SLC7A14	57709	-2.09734	4.16453e-05	0.00604198
A_24_P97104	DPP4	1803	-1.32916	4.1877e-05	0.00604198
A_24_P62521	PSEN2	5664	-1.27888	4.28495e-05	0.00609278
A_23_P44139	PRIM2	5558	-1.3347	4.34586e-05	0.00613692
A_23_P259955	GDF5	8200	-1.53742	4.45957e-05	0.00614724
A_32_P187651	LOC100126784	100126784	-3.35241	4.47458e-05	0.00614724
A_23_P250800	ST3GAL6	10402	-1.66923	4.4904e-05	0.00614724
A_32_P69368	ID2	3398	-3.0379	4.49639e-05	0.00614724
A_24_P355816	DRAM1	55332	-1.46397	4.55591e-05	0.00614724
A_23_P129695	VASN	114990	-2.09499	4.58501e-05	0.00614724
A_23_P212339	FYCO1	79443	-1.32854	4.62275e-05	0.00614724
A_23_P121987	TSLP	85480	-2.73768	4.65896e-05	0.00614724
A_23_P151529	C14orf132	56967	-1.34662	4.66165e-05	0.00614724
A_23_P69171	SUCNR1	56670	-2.48357	4.68702e-05	0.00614724
A_23_P52410	RTKN2	219790	-2.67843	4.69723e-05	0.00614724
A_24_P70117	DTWD1	56986	-1.33642	4.75495e-05	0.00619629
A_24_P90097	ADD3	120	-1.53675	4.81479e-05	0.00622884
A_23_P97517	RALGPS2	55103	-1.52537	4.88741e-05	0.00624696
A_23_P128447	LRRK2	120892	-1.73353	4.9447e-05	0.00625208
A_23_P305060	NAMPT	10135	-1.50609	4.9958e-05	0.00627871
A_23_P150249	CCDC85B	11007	-1.35856	5.12543e-05	0.00635646
A_23_P135548	DPYD	1806	-1.41328	5.22765e-05	0.0063901
A_23_P12755	LOXL4	84171	-2.12444	5.25601e-05	0.0063901
A_23_P19754	CPA4	51200	-1.87066	5.41851e-05	0.00641958
A_24_P459621	LOC400550	400550	-2.10464	5.42808e-05	0.00641958
A_23_P113613	CDCP1	64866	-2.29587	5.44939e-05	0.00641958
A_32_P224327	LOC730091	730091	-1.37605	5.46522e-05	0.00641958
A_23_P250735	CBX7	23492	-1.60986	5.46773e-05	0.00641958
A_32_P72611	MAZ	4150	-1.58894	5.49752e-05	0.0064278
A_32_P162250	ARHGAP18	93663	-1.84094	5.50601e-05	0.0064278
A_23_P98455	VWA5A	4013	-2.4333	5.52813e-05	0.0064347
A_23_P25030	HSD17B6	8630	-2.37261	5.54324e-05	0.0064347
A_23_P200780	TGFBR3	7049	-1.31985	5.5748e-05	0.00643978
A_23_P90601	STEAP3	55240	-1.49245	5.61061e-05	0.00643978
A_23_P319565	PGBD3	267004	-1.37007	5.64191e-05	0.00644008
A_23_P163143	ACYP1	97	-1.27963	5.72968e-05	0.00645993
A_23_P70968	HOXA7	3204	-1.20398	5.75286e-05	0.00645993
A_23_P329261	KCNJ2	3759	-3.00637	5.75913e-05	0.00645993
A_23_P139864	GSG1	83445	-1.9475	5.80079e-05	0.00647243
A_32_P6172	LOC100128822	100128822	-1.48885	5.83941e-05	0.00648538
A_23_P156198	PHF15	23338	-1.55239	6.11467e-05	0.00661524
A_24_P273253	AHNAK2	113146	-1.76778	6.11732e-05	0.00661524
A_23_P212050	BCHE	590	-1.30149	6.22019e-05	0.00669126
A_23_P60130	MAL2	114569	-3.34396	6.2954e-05	0.0067369
A_23_P208158	DTNA	1837	-1.66018	6.40415e-05	0.00678426
A_23_P216596	SVEP1	79987	-1.64805	6.4057e-05	0.00678426
A_24_P330518	CA12	771	-1.62685	6.5518e-05	0.00685952
A_24_P38276	FZD1	8321	-1.43327	6.57971e-05	0.00685952
A_23_P85693	GBP2	2634	-1.22141	6.64067e-05	0.00685952
A_23_P360626	PLD6	201164	-1.40399	6.6538e-05	0.00685952
A_32_P10623	FAM111A	63901	-1.24074	6.65555e-05	0.00685952
A_24_P218814	RDH5	5959	-1.53178	6.68524e-05	0.00685952
A_23_P26037	FRMD5	84978	-1.98278	6.81136e-05	0.00687713
A_23_P327156	LOC645431	645431	-1.96433	6.94544e-05	0.00692725
A_24_P911179	ASPM	259266	-1.97765	6.96508e-05	0.00692725
A_23_P143514	SSR4P1	728039	-1.15264	7.2077e-05	0.00705719
A_23_P349966	TMEM130	222865	-1.51095	7.25668e-05	0.00708311
A_23_P165788	PHOSPHO2	493911	-1.2203	7.27405e-05	0.00708323
A_23_P207507	ABCC3	8714	-2.00025	7.3109e-05	0.00709016
A_23_P152505	ABAT	18	-1.45794	7.6071e-05	0.00726974
A_23_P422212	SLC35F3	148641	-1.47147	7.71966e-05	0.00730931
A_23_P31376	LRRN3	54674	-2.21838	7.87017e-05	0.00736921
A_23_P154150	GPR1	2825	-1.52041	7.88905e-05	0.00736921
A_23_P66017	PRRT2	112476	-1.47688	8.03394e-05	0.00740585
A_24_P379104	PIM2	11040	-1.25332	8.073e-05	0.00740585
A_23_P422911	HS6ST3	266722	-3.2199	8.08037e-05	0.00740585
A_23_P138686	NMT2	9397	-1.30788	8.11052e-05	0.00740585
A_23_P391906	TMEM200A	114801	-1.38167	8.11984e-05	0.00740585
A_23_P127426	TM7SF2	7108	-1.25736	8.13991e-05	0.00740585
A_23_P43713	KCNK2	3776	-3.33285	8.23901e-05	0.00742468
A_23_P97181	GREM2	64388	-2.58227	8.28849e-05	0.0074258
A_24_P277657	GMPR	2766	-1.22289	8.31253e-05	0.0074258
A_23_P132644	NCEH1	57552	-1.16094	8.49035e-05	0.00747897
A_32_P108554	CFL1P1	142913	-1.33495	8.52717e-05	0.00747897
A_23_P501831	C5orf4	10826	-1.63604	8.53086e-05	0.00747897
A_23_P48175	TMEM106C	79022	-1.2778	8.53585e-05	0.00747897
A_23_P143845	TIPARP	25976	-1.46751	8.61968e-05	0.00750977
A_24_P20327	KLF15	28999	-2.28193	8.67963e-05	0.00750977
A_24_P76158	DOCK11	139818	-1.44516	8.71808e-05	0.00752068
A_23_P202071	CELF2	10659	-1.38152	8.73122e-05	0.00752068
A_23_P121480	CD200	4345	-2.35874	8.85314e-05	0.00756346
A_23_P211039	ADAMTS1	9510	-1.3733	8.99464e-05	0.00759668
A_23_P102364	NGEF	25791	-1.37112	9.00496e-05	0.00759668
A_23_P77328	GCHFR	2644	-1.47794	9.0063e-05	0.00759668
A_23_P83028	RECK	8434	-1.17707	9.11168e-05	0.00765698
A_23_P406025	PRUNE2	158471	-1.72293	9.30113e-05	0.00773322
A_32_P7316	BDNF	627	-2.01767	9.31873e-05	0.00773322
A_23_P81298	RGNEF	64283	-2.4657	9.41248e-05	0.00773322
A_23_P110531	FST	10468	-1.79424	9.42761e-05	0.00773322
A_32_P231617	TM4SF1	4071	-1.41024	9.73082e-05	0.00784971
A_23_P1292	ERCC6	2074	-1.12877	9.76299e-05	0.00784971
A_23_P381017	WBSCR27	155368	-1.53407	9.87732e-05	0.00786107
A_32_P153812	TMEM132B	114795	-2.12065	9.89998e-05	0.00786107
A_23_P33326	ADRA1B	147	-1.1688	0.000100515	0.00791273
A_23_P97365	LRRC8D	55144	-1.11585	0.000101052	0.00793986
A_23_P216468	SLC1A1	6505	-1.40634	0.000101349	0.00794801
A_23_P216068	ATAD2	29028	-1.20067	0.000102249	0.00797566
A_23_P47885	LRIG3	121227	-1.0998	0.000102665	0.00797566
A_23_P353717	RMI2	116028	-1.27399	0.000102673	0.00797566
A_23_P128574	ENOX1	55068	-1.75531	0.000102901	0.00797836
A_23_P7791	OGFRL1	79627	-1.15686	0.000103422	0.00798136
A_23_P48740	DIO2	1734	-2.04427	0.000103559	0.00798136
A_23_P102611	WISP2	8839	-2.08796	0.000104409	0.00800464
A_23_P206707	MT1G	4495	-1.20462	0.000105739	0.0080915
A_23_P50946	RAMP1	10267	-1.5292	0.000106279	0.00809941
A_23_P8640	GPER	2852	-1.40711	0.000106559	0.00809941
A_23_P95930	HMGA2	8091	-1.41373	0.000110203	0.00830928
A_23_P502879	LPAR1	1902	-1.54986	0.000111189	0.0083226
A_24_P59569	LOC400684	400684	-1.08333	0.000111663	0.00833037
A_24_P380022	EIF5A2	56648	-1.25534	0.00011251	0.00833037
A_32_P148796	UBXN2B	137886	-1.43765	0.00011282	0.00833834
A_32_P188860	IL17RD	54756	-1.22529	0.000113215	0.00834337
A_23_P83134	GAS1	2619	-1.87258	0.000114056	0.00835456
A_23_P205489	SLC7A8	23428	-1.79459	0.000114373	0.00836286
A_24_P156490	KCNMA1	3778	-1.13379	0.000115053	0.00836793
A_32_P234145	SHC4	399694	-1.35868	0.00011554	0.00837366
A_32_P757733	CEP70	80321	-1.13073	0.000119911	0.00854122
A_23_P156708	TNXB	7148	-1.51361	0.000120111	0.00854122
A_24_P243329	ITGA2	3673	-1.54747	0.000120765	0.00857095
A_32_P219520	TNFAIP8	25816	-1.21701	0.000122703	0.00867026
A_23_P18123	NLGN1	22871	-1.56056	0.000122819	0.00867026
A_23_P399078	TIMP3	7078	-1.50395	0.000124748	0.00874789
A_23_P211957	TGFBR2	7048	-1.22178	0.000125765	0.00880418
A_23_P149121	DIRAS3	9077	-2.20207	0.00012618	0.00881821
A_23_P72096	IL1A	3552	-1.90755	0.000126645	0.00883569
A_23_P117104	AQP5	362	-3.10631	0.000127939	0.00885211
A_23_P156425	MAN1A1	4121	-1.25383	0.000130099	0.00894034
A_23_P156861	RGS17	26575	-1.35354	0.000130321	0.00894034
A_23_P214059	NR3C1	2908	-1.03073	0.000130729	0.00894982
A_23_P32233	KLF4	9314	-1.08144	0.00013373	0.00903845
A_23_P131676	CXCR7	57007	-1.57339	0.000134086	0.00903954
A_23_P91262	PTGIS	5740	-2.56198	0.000136138	0.00909646
A_23_P167096	VEGFC	7424	-1.31625	0.000136593	0.00910557
A_23_P207058	SOCS3	9021	-1.3657	0.000136718	0.00910557
A_24_P298224	NCKAP5	344148	-1.27687	0.00013758	0.00914818
A_23_P147397	DYNC2H1	79659	-1.02708	0.000138386	0.00916357
A_23_P95634	MYOZ2	51778	-2.98759	0.00013887	0.00916357
A_23_P52589	RASSF7	8045	-1.84474	0.000139066	0.00916357
A_23_P166100	TMX4	56255	-1.21168	0.0001391	0.00916357
A_23_P78092	EVI2A	2123	-1.74743	0.000140496	0.00918775
A_32_P131640	SLITRK4	139065	-1.78144	0.000140878	0.00918775
A_23_P134734	SYBU	55638	-1.29296	0.000142076	0.00919004
A_23_P83094	TLE4	7091	-1.4292	0.000142235	0.00919004
A_23_P129896	ALDH3A2	224	-1.04611	0.000143353	0.00923295
A_24_P80204	MALL	7851	-1.69064	0.000144747	0.00929392
A_23_P1492	AVPI1	60370	-1.404	0.000146775	0.00940938
A_32_P202472	P2RX6P	440799	-1.49487	0.000147016	0.00941016
A_23_P159325	ANGPTL4	51129	-2.01686	0.000152073	0.00960267
A_23_P77223	MESP1	55897	-2.56799	0.000152702	0.00961838
A_23_P209449	FZD7	8324	-1.43506	0.000153078	0.00961838
A_23_P500130	KANK1	23189	-1.08926	0.000154329	0.00966072
A_23_P98350	BIRC3	330	-3.64301	0.000154457	0.00966072
A_23_P135257	PRSS3	5646	-1.423	0.000155029	0.00968178
A_23_P107116	RNF112	7732	-1.41781	0.000157399	0.00978515
A_23_P8961	IL7	3574	-1.29234	0.000158251	0.0098093
A_23_P17855	TRIOBP	11078	-1.12088	0.000158265	0.0098093
A_23_P71855	C5	727	-1.4432	0.000159652	0.00985414
A_32_P149640	EPHA5	2044	-1.22805	0.000160564	0.00986256
A_32_P42705	LOC100144602	100144602	-1.10305	0.00016288	0.00994538
A_23_P34375	TCEA3	6920	-1.0384	0.000163421	0.00994745
A_23_P1331	COL13A1	1305	-1.47158	0.000163975	0.00994745
A_23_P44569	ABCC2	1244	-1.34044	0.000164125	0.00994745
A_23_P128967	ALDH6A1	4329	-1.2005	0.00016506	0.00998943
A_23_P147106	C9orf167	54863	-1.27992	0.000166156	0.010041
A_23_P255837	SLC7A2	6542	-1.93641	0.000169175	0.0101277
A_24_P366656	SH3D19	152503	-1.12147	0.000169272	0.0101277
A_23_P363936	HSPA4L	22824	-1.26844	0.000171174	0.0101795
A_24_P153643	DOCK3	1795	-2.45126	0.000172351	0.0102249
A_23_P157569	ADHFE1	137872	-1.03487	0.000172592	0.0102249
A_24_P46093	SLC6A6	6533	-1.31432	0.000172684	0.0102249
A_23_P362228	C1orf213	148898	-1.07894	0.000176765	0.0103364
A_23_P34744	CTSK	1513	-1.03467	0.000177071	0.0103364
A_23_P219004	NT5DC1	221294	-1.03506	0.00017789	0.0103395
A_23_P383009	IGFBP5	3488	-1.28711	0.000178479	0.0103442
A_23_P169576	EXOC6	54536	-1.02344	0.000178977	0.0103442
A_23_P320242	KIAA1324L	222223	-2.65007	0.000183455	0.0104464
A_24_P254278	SLC23A2	9962	-1.01745	0.000183739	0.0104464
A_23_P33759	DHRS3	9249	-1.46675	0.000183796	0.0104464
A_24_P365180	DSEL	92126	-1.05754	0.000185077	0.0104845
A_32_P92563	LOC257396	257396	-1.2111	0.000186503	0.01049
A_23_P201461	PER3	8863	-1.10505	0.000187558	0.01049
A_24_P374634	STAU2	27067	-1.22402	0.000188716	0.01049
A_23_P66241	MT1M	4499	-1.70967	0.000189136	0.01049
A_23_P373054	C3orf23	285343	-1.49536	0.000189159	0.01049
A_24_P29401	PIK3R1	5295	-1.10352	0.000191928	0.0105492
A_23_P65230	TMTC4	84899	-1.1899	0.000195667	0.0106527
A_24_P350759	SLC1A2	6506	-1.72506	0.000196152	0.0106527
A_23_P571	SLC2A1	6513	-1.12849	0.000196488	0.0106527
A_24_P943781	C7orf58	79974	-2.52714	0.000196938	0.0106527
A_23_P24129	DKK1	22943	-1.46549	0.00019706	0.0106527
A_23_P170733	ANTXR2	118429	-1.01803	0.000200062	0.0107326
A_23_P2216	KRR1	11103	-1.03589	0.000201071	0.0107383
A_23_P210577	FAM65C	140876	-1.45553	0.000201821	0.0107383
A_23_P201963	PARD3	56288	-1.026	0.000201996	0.0107383
A_23_P101374	CYP2S1	29785	-1.21059	0.00020307	0.0107508
A_24_P20524	TMEM192	201931	-1.04202	0.00020332	0.0107508
A_23_P205818	PPIP5K1	9677	-1.26598	0.000205482	0.0107978
A_24_P202497	TWSG1	57045	-1.16192	0.000206429	0.0108243
A_24_P124349	PDGFD	80310	-1.52571	0.000206828	0.0108243
A_32_P86118	PM20D2	135293	-1.26733	0.000207096	0.0108243
A_23_P52986	VWCE	220001	-1.15602	0.000209691	0.0109074
A_32_P154911	PRR15	222171	-2.05699	0.000211513	0.0109192
A_23_P40217	DOK5	55816	-1.24284	0.000214976	0.01101
A_24_P350576	TNIK	23043	-1.5665	0.000215116	0.01101
A_23_P107597	ATP8B1	5205	-1.45508	0.000215875	0.0110198
A_24_P312164	SLC25A40	55972	-1.25133	0.000218189	0.0110829
A_23_P300220	YPEL4	219539	-1.35455	0.000223701	0.0112241
A_23_P145957	TPK1	27010	-1.33634	0.000224723	0.0112616
A_24_P322354	SKA1	220134	-1.16106	0.000228488	0.0113361
A_23_P130753	DBP	1628	-1.85365	0.000230091	0.0113361
A_23_P48585	SALL2	6297	-1.13117	0.000231285	0.0113361
A_23_P7301	WHSC1	7468	-1.43154	0.000231955	0.0113473
A_24_P123408	ABLIM3	22885	-1.14075	0.000234594	0.0114376
A_23_P49391	TP53TG3	24150	-1.0878	0.000234659	0.0114376
A_23_P10127	SFRP1	6422	-1.00518	0.000234915	0.0114376
A_23_P59960	CRISPLD1	83690	-1.15765	0.000236965	0.0115102
A_32_P172864	FAM102B	284611	-1.70638	0.000238172	0.0115551
A_23_P109034	SDC4	6385	-1.51277	0.000240589	0.0115774
A_23_P79155	GPR39	2863	-1.02479	0.000241557	0.0115961
A_23_P217704	GYG2	8908	-1.01754	0.000245176	0.0116948
A_32_P399546	ARNTL2	56938	-1.65721	0.000246672	0.0117396
A_32_P142702	C22orf15	150248	-1.31642	0.000249857	0.0118518
A_24_P304154	AMPD3	272	-2.12694	0.00025266	0.011934
A_23_P500400	ABCA6	23460	-1.13535	0.000258705	0.0121358
A_23_P8834	EPHX2	2053	-1.28875	0.000262709	0.0122537
A_23_P256084	ARSE	415	-1.20271	0.000267175	0.0123917
A_24_P295791	DGAT2	84649	-1.16242	0.000270192	0.0124473
A_24_P93309	CDNF	441549	-1.4021	0.000271233	0.0124682
A_23_P61149	INPP5D	3635	-1.13101	0.000271989	0.0124682
A_23_P254896	FGF16	8823	-1.70079	0.000272221	0.0124682
A_23_P92929	PRR16	51334	-1.08041	0.000273002	0.0124682
A_23_P64173	CARD16	114769	-1.03799	0.000274295	0.012481
A_24_P62530	RHOU	58480	-2.57023	0.000275784	0.012481
A_24_P350546	LOC646976	646976	-4.72479	0.000280382	0.0126059
A_32_P46981	HSBP1L1	440498	-1.06336	0.000281451	0.0126263
A_23_P106194	FOS	2353	-1.57285	0.000283452	0.0126883
A_23_P214080	EGR1	1958	-1.54912	0.000286223	0.0127581
A_24_P10137	RGCC	28984	-1.56269	0.000288253	0.0127918
A_23_P420551	CIT	11113	-2.06763	0.000288754	0.0127992
A_23_P64879	KCNJ8	3764	-1.1024	0.000289814	0.0128057
A_32_P192033	FLJ31356	403150	-1.18507	0.000293005	0.0128801
A_32_P224522	SLC25A23	79085	-1.01757	0.000297442	0.0130213
A_23_P435394	PTGER4	5734	-1.24089	0.000300487	0.0130713
A_24_P245379	SERPINB2	5055	-2.81396	0.000307953	0.0132764
A_32_P59673	C7orf46	340277	-1.31764	0.000308183	0.0132764
A_23_P363968	C1RL	51279	-1.12269	0.000309708	0.0132837
A_23_P76480	CLEC2B	9976	-1.70848	0.000309919	0.0132837
A_24_P170667	ARID5B	84159	-1.08748	0.000318143	0.0134639
A_23_P101392	TMEM38A	79041	-1.50849	0.000323769	0.0135854
A_24_P222043	HMGA1	3159	-1.31856	0.00032418	0.0135854
A_23_P67971	GALM	130589	-1.29784	0.000324752	0.0135854
A_23_P14174	TNFSF13B	10673	-1.35992	0.000325161	0.0135854
A_23_P26815	RILP	83547	-1.23438	0.00032606	0.0135854
A_32_P209230	CITED4	163732	-1.46873	0.000326308	0.0135854
A_23_P143885	ARHGEF3	50650	-1.29633	0.00032648	0.0135854
A_23_P146077	ZNF395	55893	-1.27249	0.000326893	0.0135854
A_23_P404481	S1PR1	1901	-1.32373	0.000328563	0.0136105
A_23_P350689	ZDHHC23	254887	-1.04499	0.00033026	0.0136122
A_23_P62967	DISC1	27185	-1.14616	0.000339001	0.0138475
A_23_P215744	CTTNBP2	83992	-1.02662	0.000340276	0.0138784
A_32_P114284	IKZF2	22807	-1.72413	0.000341418	0.0139048
A_23_P426663	MITF	4286	-1.13459	0.0003422	0.0139228
A_23_P413193	SFR1	119392	-1.4812	0.000342853	0.0139356
A_23_P368484	FAM211A	388341	-1.41817	0.000344172	0.0139486
A_23_P203115	TMEM25	84866	-1.13201	0.000347017	0.0140216
A_23_P18684	CLGN	1047	-1.31084	0.000355246	0.0142282
A_23_P166109	FLRT3	23767	-2.63304	0.000357677	0.0142977
A_23_P55319	FLOT2	2319	-1.35369	0.000362865	0.0144241
A_23_P80626	PRRT3	285368	-1.03932	0.000366115	0.014508
A_23_P91910	PLSCR4	57088	-1.21857	0.000368571	0.0145626
A_32_P190303	LONRF2	164832	-2.83385	0.000370193	0.0145992
A_23_P34345	VCAM1	7412	-1.2876	0.000380504	0.0148756
A_32_P540991	DGKE	8526	-1.01615	0.000380821	0.0148756
A_24_P284959	PCDH18	54510	-1.03462	0.000385065	0.0149702
A_23_P148249	THSD4	79875	-1.15544	0.000389745	0.015095
A_23_P332399	GULP1	51454	-1.26172	0.000400562	0.0153946
A_23_P121622	SULT1B1	27284	-1.96445	0.000402253	0.0154115
A_23_P69537	NMU	10874	-1.18317	0.000402731	0.0154115
A_23_P390006	PCSK6	5046	-1.26393	0.000404332	0.0154273
A_23_P165657	SLC20A1	6574	-1.16535	0.000407575	0.0154792
A_23_P345445	LGALS8-AS1	100287902	-1.44422	0.000409488	0.0155375
A_23_P204511	SLC48A1	55652	-1.01875	0.000411759	0.0156092
A_24_P237036	TNFSF14	8740	-2.2118	0.00041261	0.0156218
A_23_P42065	TNFRSF21	27242	-1.3093	0.00041803	0.0157742
A_23_P127557	KBTBD3	143879	-1.88963	0.000432032	0.0161542
A_23_P210176	ITGA6	3655	-1.22525	0.000436195	0.0162486
A_24_P179504	WDR66	144406	-1.10651	0.000437185	0.0162486
A_23_P131825	TNNC2	7125	-1.31321	0.000443195	0.0163746
A_24_P291658	ADH1A	124	-1.1179	0.000444323	0.0163901
A_32_P78491	ETV1	2115	-1.8073	0.000446036	0.0164154
A_23_P166087	RASSF2	9770	-1.05848	0.000446209	0.0164154
A_23_P88559	LIPC	3990	-1.24997	0.000448341	0.0164791
A_23_P421811	C20orf132	140699	-1.04021	0.000454303	0.0166139
A_23_P250102	CAND2	23066	-1.95928	0.000463115	0.0167973
A_32_P133916	BNC2	54796	-1.39706	0.000475379	0.0170312
A_24_P50228	C11orf87	399947	-3.15661	0.000478341	0.0171224
A_23_P391938	ADAMTSL4	54507	-1.09276	0.000479349	0.0171435
A_23_P257971	AKR1C1	1645	-1.04818	0.000495578	0.0174805
A_23_P37983	MT1B	4490	-1.35819	0.000497859	0.017504
A_23_P78037	CCL7	6354	-2.33798	0.000497947	0.017504
A_23_P31810	CEBPD	1052	-1.52238	0.00049899	0.0175228
A_23_P36531	TSPAN8	7103	-1.6836	0.000513383	0.0178481
A_23_P212089	NFKBIZ	64332	-1.01791	0.00051594	0.0179156
A_24_P307572	ANKRD13A	88455	-1.2048	0.000516197	0.0179156
A_23_P134176	SOD2	6648	-1.59983	0.00051912	0.0179564
A_24_P110780	NEXN-AS1	374987	-1.73376	0.00052858	0.018131
A_32_P40999	CHEK1	1111	-1.0587	0.000531588	0.0181694
A_23_P103775	LRRC8C	84230	-1.06586	0.000542207	0.0182631
A_32_P98914	MEIS1	4211	-1.68441	0.000545004	0.0183122
A_32_P834726	JMJD5	79831	-1.14836	0.00054989	0.0183993
A_23_P406508	PDE1C	5137	-1.10357	0.000550643	0.0183993
A_23_P52266	IFIT1	3434	-1.01849	0.000550731	0.0183993
A_24_P217520	EREG	2069	-1.8579	0.000556434	0.0184678
A_23_P97339	SLC16A4	9122	-1.19979	0.000560902	0.0185581
A_23_P500614	TNFRSF8	943	-1.57392	0.000566994	0.018655
A_23_P81973	HSD17B8	7923	-1.02776	0.000567008	0.018655
A_23_P83931	NET1	10276	-1.3352	0.000571894	0.0187407
A_23_P93772	HOXA5	3202	-1.27895	0.000579257	0.0188617
A_23_P48747	DHRS1	115817	-1.24309	0.000580927	0.0188744
A_23_P121702	OCIAD2	132299	-1.19522	0.000584738	0.0189351
A_24_P334456	ADAMTS6	11174	-1.58858	0.000589159	0.0190253
A_23_P115726	SLC16A9	220963	-1.04411	0.000590342	0.0190416
A_23_P358548	SLC43A3	29015	-1.06171	0.000594323	0.0191227
A_24_P401842	HHIP	64399	-1.83694	0.000594504	0.0191227
A_23_P329198	OBFC2A	64859	-1.15008	0.000598276	0.0191999
A_23_P102391	SLC40A1	30061	-1.10988	0.000603593	0.0192424
A_23_P24157	PYROXD2	84795	-1.00791	0.000608327	0.0192737
A_23_P139891	FAIM2	23017	-1.14964	0.000611558	0.0193462
A_23_P133000	NBLA00301	79804	-1.11862	0.000623418	0.0196458
A_23_P501933	CACNG6	59285	-1.28408	0.000631555	0.0197808
A_23_P122662	GFOD1	54438	-1.47603	0.00063656	0.0198707
A_23_P2831	EDNRB	1910	-1.46542	0.000656071	0.0202283
A_23_P204581	TXNRD1	7296	-1.2971	0.000668202	0.0204
A_23_P213141	TRIM2	23321	-1.12616	0.000671359	0.0204729
A_23_P74278	PDE4B	5142	-1.59235	0.000675622	0.0204895
A_23_P163782	MT1P2	645745	-1.11231	0.000686606	0.0207156
A_24_P207139	PML	5371	-1.14425	0.000689183	0.0207781
A_23_P92860	CCNO	10309	-1.03276	0.000699059	0.0209459
A_23_P168669	CROT	54677	-1.1848	0.000700323	0.0209602
A_23_P108751	FHL2	2274	-1.05652	0.000705313	0.0210482
A_23_P414343	MT1H	4496	-1.21915	0.000714955	0.021185
A_24_P5856	TNFSF9	8744	-1.27639	0.000729619	0.0215076
A_23_P214969	CITED2	10370	-1.21939	0.000730127	0.0215076
A_23_P56578	VIT	5212	-1.33563	0.000739058	0.0216775
A_23_P94902	KCTD8	386617	-2.2945	0.000742899	0.0217746
A_24_P396702	CD302	9936	-1.04731	0.000755861	0.021885
A_23_P124905	NPTX1	4884	-3.815	0.000769565	0.022161
A_23_P101208	CYB5A	1528	-1.09685	0.000773617	0.0221999
A_23_P29939	SNCA	6622	-1.41244	0.000780107	0.0222774
A_23_P408195	TMEM155	132332	-1.66024	0.000795048	0.0224655
A_23_P42718	NFE2L3	9603	-1.16748	0.000803603	0.0226255
A_24_P209171	SH3BGRL2	83699	-1.21182	0.000810136	0.02271
A_23_P8702	PIP	5304	-1.29799	0.000823145	0.022886
A_23_P56949	SERTAD2	9792	-1.21043	0.000838962	0.0230681
A_23_P132910	RBM47	54502	-2.22586	0.000839511	0.0230681
A_23_P416894	PION	54103	-2.05543	0.000865234	0.0234542
A_23_P24077	C10orf54	64115	-1.00339	0.000882217	0.0237102
A_32_P114003	LOC100192378	100192378	-2.63259	0.000927058	0.024473
A_24_P296808	PNMAL1	55228	-1.49793	0.000934336	0.0245378
A_23_P57784	CLDN1	9076	-1.82351	0.000955378	0.024846
A_23_P143247	TSHZ2	128553	-1.117	0.000961495	0.0249594
A_23_P26847	SOX9	6662	-1.32861	0.000975493	0.0251671
A_23_P215060	PODXL	5420	-1.04095	0.0010044	0.0254663
A_23_P216225	EGR3	1960	-2.05515	0.0010249	0.0257553
A_23_P43157	MYBL1	4603	-1.18472	0.00103859	0.0259073
A_23_P303242	MT1X	4501	-1.3117	0.00104239	0.0259355
A_23_P111701	GNG11	2791	-1.00307	0.00105159	0.0261263
A_24_P270044	CLMP	79827	-1.02334	0.00106297	0.0262662
A_24_P3005	SCN9A	6335	-1.15814	0.00107906	0.0265045
A_23_P206724	MT1E	4493	-1.43679	0.00108648	0.0265912
A_23_P385861	CDCA2	157313	-1.3385	0.00111254	0.026988
A_23_P36825	GPRC5A	9052	-1.37569	0.00113072	0.027204
A_24_P232158	SCARA3	51435	-1.02304	0.00115746	0.027589
A_23_P345460	PLEKHG4	25894	-1.5191	0.00119483	0.0280246
A_23_P155786	SULT1E1	6783	-1.27453	0.00121704	0.0283674
A_23_P27229	MYO15A	51168	-1.13028	0.00121801	0.028374
A_23_P122439	BTN2A2	10385	-1.04462	0.00123877	0.0287014
A_23_P382705	TMTC2	160335	-1.04046	0.00124071	0.0287014
A_23_P109452	CHEK2	11200	-1.21115	0.00126383	0.0290519
A_24_P67784	RIMBP3	85376	-1.07504	0.00130863	0.0296863
A_23_P212263	MASP1	5648	-1.36826	0.00131387	0.0297307
A_23_P50857	ABHD8	79575	-1.03033	0.00132677	0.0298559
A_23_P212800	FGF5	2250	-1.57863	0.00134023	0.0300458
A_23_P132619	OXTR	5021	-1.57521	0.00134894	0.0301417
A_24_P306594	C1orf167	284498	-2.88577	0.00135735	0.0302737
A_23_P120794	SLC7A4	6545	-1.8255	0.00139384	0.0307445
A_32_P79483	LOC283481	283481	-1.18026	0.00140704	0.0309194
A_23_P118571	SOST	50964	-1.85824	0.00141864	0.0309936
A_23_P69810	AGPAT9	84803	-1.33663	0.00142782	0.0310936
A_24_P916496	PRKCA	5578	-1.08716	0.00143593	0.0312206
A_32_P197060	LOC100287482	100287482	-1.40058	0.00149098	0.0318832
A_23_P370682	BATF2	116071	-1.81145	0.0014919	0.0318832
A_23_P302060	IFNE	338376	-1.13327	0.00150621	0.0320291
A_24_P274615	ARRDC3	57561	-1.19629	0.00151732	0.0320893
A_23_P81233	RGS7BP	401190	-2.98276	0.00152302	0.0321189
A_23_P118842	KRTAP1-5	83895	-1.29578	0.00154158	0.0323118
A_24_P500422	LOC730101	730101	-2.98868	0.00155092	0.03245
A_32_P87013	IL8	3576	-1.2215	0.00155953	0.032564
A_23_P61960	ATP6V0E2	155066	-1.86479	0.00157086	0.0327573
A_23_P149281	EPHA2	1969	-1.07315	0.00160589	0.0332612
A_23_P81158	ADH1C	126	-1.1203	0.00161456	0.0333738
A_23_P200866	STMN1	3925	-1.07282	0.00163048	0.0335509
A_23_P145541	FIG4	9896	-1.07477	0.00166451	0.0339621
A_32_P23989	TSC22D1-AS1	641467	-1.63281	0.00168007	0.0340766
A_23_P327370	PGPEP1	54858	-1.12208	0.00170474	0.0343902
A_23_P432591	CCDC125	202243	-1.05497	0.00172127	0.0345541
A_23_P347632	MTSS1	9788	-1.49817	0.00172466	0.0345713
A_24_P149036	DPYSL3	1809	-1.14566	0.0017394	0.0347145
A_24_P113264	FBXO27	126433	-1.11004	0.0017568	0.0349245
A_23_P140821	PARD6A	50855	-1.95235	0.00178967	0.0353571
A_23_P254654	CLIC3	9022	-1.21243	0.00182819	0.0358003
A_24_P381441	LMO3	55885	-1.73708	0.00187399	0.0362345
A_23_P314755	STC1	6781	-1.23925	0.00187464	0.0362345
A_23_P206819	HSD3B7	80270	-1.18272	0.00187712	0.0362655
A_32_P21474	IRAK1BP1	134728	-1.0698	0.00190247	0.0366211
A_23_P114947	RGS2	5997	-1.05139	0.00190266	0.0366211
A_23_P95810	PKP3	11187	-1.09188	0.00197527	0.0372834
A_32_P453321	C1orf228	339541	-1.2532	0.00202982	0.0378652
A_23_P144843	ESM1	11082	-1.15406	0.00205987	0.0382496
A_24_P314571	SPC24	147841	-1.0776	0.00207086	0.0383282
A_23_P40453	CBR3	874	-1.04707	0.0020857	0.038503
A_23_P150667	KIF18A	81930	-1.83278	0.00211529	0.0389269
A_23_P15174	MT1F	4494	-1.01529	0.00214111	0.0392965
A_32_P200697	FAM101A	144347	-1.30072	0.00215385	0.0393719
A_23_P44494	KCNAB1	7881	-1.84258	0.00216859	0.0395317
A_24_P226970	ZNF365	22891	-1.39728	0.00219279	0.0397546
A_23_P140876	ABCA3	21	-1.02864	0.00220288	0.0398349
A_23_P24104	PLAU	5328	-1.09582	0.00222536	0.0399834
A_32_P102966	KCNJ2-AS1	400617	-1.83678	0.00225935	0.0401572
A_23_P105794	EPSTI1	94240	-1.73368	0.0022758	0.0403624
A_24_P45367	NIPAL3	57185	-1.03604	0.00231183	0.0406912
A_32_P107876	FRAS1	80144	-1.04222	0.00231217	0.0406912
A_23_P106844	MT2A	4502	-1.2238	0.00232625	0.0408632
A_24_P257099	HJURP	55355	-1.1191	0.00245496	0.0421042
A_32_P233735	FAM40B	57464	-1.67982	0.00252158	0.042871
A_24_P252033	SERAC1	84947	-1.11442	0.00255012	0.0430711
A_24_P217489	GLRB	2743	-1.30959	0.00258046	0.0433696
A_23_P214533	ZNF323	64288	-1.09483	0.00264966	0.0439573
A_23_P84219	LIPH	200879	-1.11746	0.00267593	0.044197
A_23_P125253	LDB2	9079	-1.13415	0.00268767	0.0443195
A_23_P23947	MAP3K8	1326	-1.2698	0.00281922	0.0457183
A_23_P110022	GATA2	2624	-1.01122	0.00283632	0.045887
A_23_P23639	MCOLN2	255231	-1.38278	0.00285062	0.0459909
A_23_P346982	DTWD2	285605	-1.44177	0.00285319	0.0459909
A_23_P156402	NME5	8382	-1.47909	0.00287854	0.0462486
A_24_P911775	PPP2R2D	55844	-1.22636	0.00290338	0.0464779
A_24_P365975	COL8A2	1296	-1.14942	0.00291126	0.0465315
A_24_P105747	AP1S3	130340	-1.82097	0.0029153	0.046578
A_24_P49260	SPTLC3	55304	-1.62337	0.00296261	0.0471323
A_23_P50121	MC4R	4160	-2.32974	0.00297763	0.0472736
A_23_P427703	MT1L	4500	-1.24744	0.00302857	0.0476285
A_23_P359043	AKAP2	11217	-1.12283	0.00303353	0.0476442
A_23_P94546	GKAP1	80318	-1.65803	0.00308219	0.048067
A_32_P193166	SUMF2	25870	-1.04059	0.00309882	0.0482339
A_23_P114423	RGN	9104	-1.01838	0.00312807	0.0485057
