# Supplementary material for: The periodontal pathogen Porphyromonas gingivalis changes the gene expression in vascular smooth muscle cells involving the TGFbeta/Notch signalling pathway and increased cell proliferation
Source: BMC Genomics. 2013 Nov 9;14:770. doi: 10.1186/1471-2164-14-770 (PMC3827841; doi:10.1186/1471-2164-14-770)
Supplement: Additional file 3: Table S2 — Up-regulated genes in AoSMCs stimulated by P. gingivalis with a positive regulation of cell proliferation. [file 1471-2164-14-770-S3.xlsx]

## Sheet: Sheet1
Table S2. Up-regulated genes in AoSMCs stimulated by P. gingivalis with a positive regulation of cell proliferation
GeneSymbol	ENTREZ	logFC	adj.P.Val
NOTCH1	4851	3.41022	0.011577
NOTCH4	4855	1.58935	0.0051
SOX4	6659	1.41196	0.005769
TBX2	6909	1.55677	0.018348
TRAF5	7188	1.21649	0.017185
ATF3	467	1.23609	0.007782
ADA	100	1.8678	0.009034
AGT	183	1.52476	0.014174
COL18A1	80781	1.05527	0.012806
EFNB1	1947	1.8881	0.00686
FGF1	2246	1.37638	0.006042
FGFR3	2261	2.5124	0.006147
HES1	3280	5.13035	0.003168
HBEGF	1839	2.12154	0.006042
HEY2	23493	4.70516	0.007568
ID4	3400	1.90474	0.018859
IGF2	3481	1.20565	0.045193
IL34	146433	1.33411	0.012606
NGFR	4804	2.8641	0.003579
PTH1R	5745	2.51951	0.01361
PDGFA	5154	2.10824	0.00427
PDGFRB	5159	1.91848	0.004831
SCG2	7857	1.03121	0.04354
SPHK1	8877	1.86931	0.00427
TGFB1	7040	1.32021	0.007882
TGFBR1	7046	1.36689	0.007053
TGM2	7052	1.04051	0.028276
TNFSF4	7292	3.03877	0.003183
