# Supplementary material for: The periodontal pathogen Porphyromonas gingivalis changes the gene expression in vascular smooth muscle cells involving the TGFbeta/Notch signalling pathway and increased cell proliferation
Source: BMC Genomics. 2013 Nov 9;14:770. doi: 10.1186/1471-2164-14-770 (PMC3827841; doi:10.1186/1471-2164-14-770)
Supplement: Additional file 4: Table S3 — Down-regulated genes in AoSMCs stimulated by P. gingivalis with a negative regulation of cell proliferation. [file 1471-2164-14-770-S4.xlsx]

## Sheet: Sheet1
Table S3. Down-regulated genes in AoSMCs stimulated by P. gingivalis with a negative regulation of cell proliferation
GeneSymbol	ENTREZ	logFC	adj.P.Val
ADAMTS1	9510	-1.3733	0.007597
KLF4	9314	-1.08144	0.009038
WISP2	8839	-2.08796	0.008005
ADM	133	-3.73446	0.003183
BMP2	650	-2.28329	0.004653
BDKRB2	624	-2.44221	0.00427
BDNF	627	-2.01767	0.007733
CTTNBP2	83992	-1.02662	0.013878
EREG	2069	-1.8579	0.018468
GAS1	2619	-1.87258	0.008355
INPP5D	3635	-1.13101	0.012468
IGFBP5	3488	-1.28711	0.010344
IL1A	3552	-1.90755	0.008836
IL8	3576	-1.2215	0.032564
PML	5371	-1.14425	0.020778
PRKCA	5578	-1.08716	0.031221
SSTR1	6751	-3.46542	0.003201
SOD2	6648	-1.59983	0.017956
TGFBR2	7048	-1.22178	0.008804
TGFBR3	7049	-1.31985	0.00644
TNFRSF8	943	-1.57392	0.018655
