# Supplementary material for: The periodontal pathogen Porphyromonas gingivalis changes the gene expression in vascular smooth muscle cells involving the TGFbeta/Notch signalling pathway and increased cell proliferation
Source: BMC Genomics. 2013 Nov 9;14:770. doi: 10.1186/1471-2164-14-770 (PMC3827841; doi:10.1186/1471-2164-14-770)
Supplement: Additional file 5: Table S4 — KEGG pathways for 28 up-regulated genes related to the GO term of positive regulation of cell proliferation and 21 down-regulated genes related to the GO term of negative regulation of cell proliferation analyzed by SPIA (FDR < 0.05). [file 1471-2164-14-770-S5.xlsx]

## Sheet: Sheet1
Table S4. KEGG pathways for 28 up-regulated genes related to the GO term of positive regulation of cell proliferation and 21 down-regulated genes related to the GO term of negative regulation of cell proliferation analyzed by SPIA (FDR<0.05)
Name	ID	pSize	pGFdr
Pathways in cancer	5200	325	1.92e-08
Cytokine-cytokine receptor interaction	4060	252	3.89e-08
MAPK signaling pathway	4010	258	6.72e-07
Maturity onset diabetes of the young	4950	24	0.000113
Chagas disease (American trypanosomiasis)	5142	102	0.0005
TGF-beta signaling pathway	4350	83	0.0005
HTLV-I infection	5166	256	0.001034
Gap junction	4540	85	0.006247
Osteoclast differentiation	4380	123	0.006247
Regulation of actin cytoskeleton	4810	209	0.006373
Transcriptional misregulation in cancer	5202	171	0.006991
Melanoma	5218	70	0.006991
Notch signaling pathway	4330	46	0.006991
Endocrine and other factor-regulated calcium reabsorption	4961	49	0.011377
Glioma	5214	62	0.011377
Influenza A	5164	164	0.011377
Calcium signaling pathway	4020	173	0.01881
Chronic myeloid leukemia	5220	70	0.020394
Pancreatic cancer	5212	69	0.020394
Colorectal cancer	5210	62	0.022803
Prostate cancer	5215	85	0.035227
Fc gamma R-mediated phagocytosis	4666	90	0.037267
ErbB signaling pathway	4012	83	0.03891
Dorso-ventral axis formation	4320	23	0.04691
Rheumatoid arthritis	5323	90	0.04691
